# Supplementary material for: Arrhythmia and Heart Rate Variability during Long Interdialytic Periods in Patients on Maintenance Hemodialysis: Prospective Observational Cohort Study
Source: J Clin Med. 2022 Dec 29;12(1):265. doi: 10.3390/jcm12010265 (PMC9820857; doi:10.3390/jcm12010265)
Supplement: Supplementary file 1 [file jcm-12-00265-s001.zip]

Archive with 1 entries (1 files):
- jcm-2063600-supplementary.pdf
